# Supplementary material for: Pepper Plants Harboring L Resistance Alleles Showed Tolerance toward Manifestations of Tomato Brown Rugose Fruit Virus Disease
Source: Plants (Basel). 2022 Sep 12;11(18):2378. doi: 10.3390/plants11182378 (PMC9506004; doi:10.3390/plants11182378)
Supplement: Supplementary file 1 [file plants-11-02378-s001.zip]

Archive with 1 entries (1 files):
- plants-1903367-supplementary.pdf
